# Supplementary material for: Fine-Tuning Positive-Surface-Charge Carbon Dots for High-Efficiency and Low-Cytotoxicity Gene Delivery
Source: Nanomaterials (Basel). 2026 Jan 26;16(3):169. doi: 10.3390/nano16030169 (PMC12899058; doi:10.3390/nano16030169)
Supplement: Supplementary file 1 [file nanomaterials-16-00169-s001.zip]

Archive with 1 entries (1 files):
- nanomaterials-4045732-supplementary.pdf
